# Supplementary material for: Genetic analysis of resistance to stripe rust in durum wheat (Triticum turgidum L. var. durum)
Source: PLoS One. 2018 Sep 19;13(9):e0203283. doi: 10.1371/journal.pone.0203283 (PMC6145575; doi:10.1371/journal.pone.0203283)
Supplement: S1 Appendix — (XLSX) [file pone.0203283.s014.xlsx]

## Sheet: DH_Population
S1 Appendix 90K wheat SNP assay marker calls
		5B	5B	5B	5B		7B	7B	7B	7B	7B	7B	7B	7B
lines		Tdurum_contig25401_135	RAC875_c38873_1118	wsnp_Ku_c4427_8029592	RFL_Contig5337_1453		BS00003929_51	Excalibur_c23777_74	BS00075300_51	RAC875_c11283_379	BS00005062	BobWhite_c2892_211	CAP7_c3950_160	Ku_c3676_1280
DH104		B	B	B	B		B	B	B	B	A	B	B	B
DH158		B	B	B	B		B	B	B	B	B	B	B	B
DH32		B	B	B	B		B	B	B	B	B	-	B	B
DH74		B	B	B	B		B	B	B	B	B	B	B	B
DH81		B	B	B	B		B	B	B	B	B	-	B	B
DH62		B	B	B	B		B	B	B	B	B	B	B	B
DH47		B	B	B	B		B	B	B	B	B	B	B	B
DH90		B	B	B	B		B	B	B	B	B	B	B	B
DH38		A	B	B	-		B	B	-	B	B	B	-	A
DH71		B	B	B	B		A	B	A	B	B	B	B	B
DH20		B	B	B	B		A	B	A	B	B	B	B	B
DH136		B	B	B	B		B	B	B	B	B	B	B	B
DH155		B	B	B	B		B	B	B	B	B	B	B	B
DH157		B	B	B	B		A	A	A	A	A	A	A	A
DH23		A	A	A	A		B	B	B	B	B	B	B	B
DH56		B	B	B	B		B	B	B	B	B	B	B	B
DH42		B	B	B	B		B	B	B	B	B	B	B	B
DH44		B	B	B	B		B	B	B	B	B	B	B	B
DH35		B	B	B	B		B	B	B	B	B	B	A	A
DH86		A	A	A	A		B	B	B	B	B	B	B	B
DH164		B	B	B	B		B	B	B	B	B	B	B	B
DH69		B	B	B	B		B	B	B	B	B	B	B	B
DH89		B	B	B	B		B	B	B	B	B	B	A	A
DH55		B	B	B	B		B	B	B	B	B	B	B	B
DH146		B	B	B	B		B	B	B	B	B	B	B	B
DH18		B	B	B	B		B	B	B	B	B	B	B	B
DH39		B	B	B	B		B	B	B	B	B	B	B	B
DH116		B	B	B	B		B	B	B	B	B	B	B	B
DH26		A	A	A	A		B	B	B	B	B	B	B	B
DH76		B	B	B	B		B	B	B	B	B	B	B	B
DH111		A	A	A	A		B	B	B	B	B	B	B	B
DH121		B	B	B	B		B	B	B	B	B	B	B	B
DH103		A	B	B	A		B	B	B	B	B	B	B	B
DH73		A	A	A	A		B	B	B	B	B	B	B	B
DH125		B	B	B	B		A	A	A	A	A	A	A	A
DH132		A	A	A	A		A	A	A	A	A	A	A	A
DH129		B	B	B	B		A	A	A	A	A	A	A	A
DH134		B	B	B	B		A	A	A	A	A	A	A	A
DH106		A	A	A	A		B	B	B	B	A	B	B	B
DH99		A	A	A	A		B	B	B	B	B	B	B	B
DH88		B	B	A	A		B	B	B	B	B	B	B	B
DH170		B	B	B	B		A	A	A	A	A	-	A	A
DH138		A	B	B	B		A	A	A	A	A	A	A	A
DH19		B	B	B	B		A	A	A	A	A	-	A	A
DH51		B	B	B	B		A	A	A	A	A	A	A	A
DH34		A	A	A	A		B	B	-	B	B	-	-	A
DH36		A	A	A	A		A	A	A	A	A	A	A	A
DH163		A	A	A	A		A	A	A	A	A	A	A	A
DH114		B	B	B	B		A	A	A	A	A	A	A	A
DH41		B	B	B	B		A	A	A	A	A	A	A	A
DH108		A	A	A	A		B	B	B	B	-	B	B	B
DH167		B	B	B	B		A	A	A	A	A	A	A	A
DH33		-	-	-	B		-	-	-	B	-	-	-	B
DH87		B	B	B	B		A	A	A	A	A	A	A	A
DH97		B	B	B	B		A	A	A	A	A	A	A	A
DH91		A	A	A	A		A	A	A	A	A	A	A	A
DH24		A	A	A	A		B	B	B	B	B	B	B	B
DH142		A	A	A	A		A	A	A	A	A	A	A	A
DH49		A	A	A	A		B	B	B	B	B	B	B	B
DH150		B	B	B	B		A	A	A	A	A	A	A	A
DH29		A	A	A	A		B	B	B	B	B	B	B	B
DH102		A	A	A	A		B	B	B	B	B	B	B	B
DH100		A	A	A	A		B	B	B	B	B	B	B	B
DH82		A	A	A	A		B	B	B	B	B	B	B	B
DH67		A	A	A	A		A	A	A	A	A	A	A	A
DH85		B	B	B	B		A	A	A	A	A	-	B	B
DH147		B	B	B	B		A	A	A	A	A	A	A	A
DH159		A	A	A	A		B	B	B	B	B	B	B	B
DH122		A	A	A	A		A	A	A	A	A	A	A	A
DH128		A	A	A	A		B	B	B	B	B	-	B	B
DH17		B	B	B	B		A	A	A	A	A	A	A	A
DH80		B	A	A	A		B	A	B	B	A	A	A	A
DH63		A	A	A	A		A	A	A	A	A	A	A	A
DH145		B	B	B	B		A	A	A	A	A	A	A	A
DH151		A	A	A	A		A	A	A	A	A	A	A	A
DH113		B	B	B	B		A	A	A	A	A	A	A	A
DH77		A	B	B	B		A	A	A	A	-	A	A	A
DH118		B	B	B	B		A	A	A	A	A	A	A	A
DH165		A	A	A	A		B	B	B	B	B	B	B	B
DH84		A	A	A	A		A	A	A	A	A	A	B	B
DH65		A	A	A	A		A	A	A	A	A	A	A	A
DH101		B	A	A	A		B	B	B	B	B	B	B	B
DH123		A	A	A	A		A	A	A	A	A	A	A	A
DH40		A	A	A	A		B	B	B	B	B	B	B	B
DH160		B	B	B	B		A	A	A	A	A	A	A	A
DH137		B	B	B	B		B	B	B	B	B	-	B	B
DH127		A	A	A	A		A	A	A	A	A	A	B	B
DH120		B	A	A	A		B	B	B	B	B	B	B	B
DH78		A	A	A	A		A	A	A	A	A	A	A	A
DH52		B	B	B	B		A	A	A	A	A	A	A	A
DH57		A	A	A	A		B	A	B	B	B	B	A	A
DH75		A	A	A	A		B	B	B	B	B	B	B	B
DH30		B	B	B	B		A	B	A	A	A	A	B	B
DH16		A	A	A	A		B	B	B	B	B	B	B	B
DH105		A	A	A	A		A	A	A	A	B	A	A	A
DH98		B	B	B	B		A	A	A	A	A	-	A	A
DH37		B	B	B	B		B	B	B	B	B	B	B	B
DH92		A	A	A	A		B	B	B	B	B	B	B	B
DH68		A	A	A	A		A	A	A	A	A	A	A	A
DH110		B	B	B	B		B	B	B	B	B	B	A	A
DH149		B	B	B	B		A	A	A	A	A	A	A	A
DH109		B	B	B	B		A	A	A	A	-	-	A	A
DH156		B	A	A	A		B	B	B	B	B	B	B	B
DH70		A	A	A	A		A	A	A	A	A	A	A	A
DH45		A	A	A	A		A	A	A	A	A	A	B	B
DH66		B	B	B	B		A	A	A	A	A	A	A	A
DH140		A	A	A	A		B	B	B	B	B	B	B	B
DH95		A	A	A	A		A	A	A	A	A	A	A	A
DH124		A	A	A	A		A	A	A	A	A	A	A	A
DH162		A	A	A	A		A	A	A	A	A	-	A	A
DH141		B	B	B	B		B	B	B	B	B	-	B	B
DH131		A	A	A	A		A	A	A	A	-	A	A	A
DH115		A	A	A	A		B	B	B	B	B	B	B	B
DH148		A	A	A	A		A	A	A	A	A	A	A	A
DH54		B	A	A	A		B	B	B	B	B	B	B	B
DH27		B	B	B	B		A	-	-	B	A	A	A	A
DH64		B	B	B	B		B	A	B	B	A	A	A	A
DH50		A	A	A	A		A	A	A	A	A	A	A	A
DH58		B	B	B	B		A	A	A	A	-	A	A	A
DH28		A	A	A	A		A	A	-	-	A	-	A	A
DH130		B	B	B	B		A	A	A	A	A	A	A	A
DH96		B	B	B	B		A	A	A	A	A	A	A	A
DH60		B	B	B	B		A	A	A	A	A	A	A	A
DH117		A	A	A	A		A	A	A	A	A	A	A	A
DH153		A	A	A	A		A	A	A	A	A	A	A	A
DH83		A	A	A	A		A	A	A	A	A	A	A	A
DH43		B	B	B	B		A	A	A	A	A	A	A	A
DH107		B	B	A	A		B	B	B	B	-	B	A	A
DH53		B	B	B	B		A	A	A	A	A	A	A	A
DH135		B	B	B	B		B	A	B	A	A	A	A	A
DH79		A	A	A	A		A	A	A	A	A	A	A	A
DH133		A	A	A	A		B	B	B	B	B	-	B	B
DH161		A	A	A	A		B	B	B	B	B	-	B	A
DH61		B	B	B	B		A	A	A	-	A	A	A	A
DH152		A	A	A	A		B	B	B	B	B	-	A	A
DH21		A	A	A	A		A	A	A	A	A	A	A	A
DH166		A	A	A	A		A	A	A	A	A	A	A	A
DH31		B	B	B	B		A	A	A	A	A	A	A	A
DH48		B	B	B	B		A	A	A	A	A	-	A	A
DH143		B	B	B	B		B	B	B	B	B	B	B	B
DH139		B	A	A	A		B	B	B	B	-	B	B	B
DH112		A	A	A	A		A	A	A	A	A	A	A	A
DH25		A	A	A	A		B	B	B	B	B	B	B	B
DH46		A	A	A	A		A	A	A	A	A	-	A	A
DH22		A	A	A	A		B	B	B	B	B	B	B	B
DH169		B	B	B	B		B	B	B	B	B	B	B	B
DH119		B	B	B	B		B	B	B	B	B	B	B	B
DH126		B	B	B	B		B	B	B	B	B	B	B	B
DH144		B	B	B	B		B	B	B	B	B	B	B	B
DH154		B	B	B	B		B	B	B	B	B	-	B	B
DH168		B	B	B	B		B	B	B	B	B	-	B	B
DH59		A	B	B	B		B	B	B	B	B	B	B	B
DH72		A	A	A	A		A	A	A	A	-	A	A	A
DH94		A	A	A	A		A	A	A	A	A	A	A	A

## Sheet: Breeding_Population
S1 Appendix 90K wheat SNP assay marker calls
		7B	7B	7B	7B	7B	7B	7B	7B	7B	7B	7B	7B	7B	7B	7B
		BobWhite_c12355_1590	Excalibur_c1070_2327	Kukri_c46447_1738	Tdurum_contig49575_1207	RAC875_rep_c111788_253	BS00022162_51	Kukri_c3781_285	Tdurum_contig42586_990	Excalibur_c51720_84	Kukri_c48418_149	RAC875_c54854_164	Tdurum_contig42586_290	Tdurum_contig42586_720	Tdurum_contig61884_836	Tdurum_contig49575_1237
Buck Ambar		AA	AA	AA	AA	AA	GG	GG	GG	CC	AC	AA	AA	AA	GG	AG
Arrivato		AA	AA	AA	AA	AG	GG	GG	GG	CC	AC	AA	AA	AA	GG	AG
Carioca		AA	AA	AA	AA	AA	GG	GG	GG	CC	AC	AA	AA	AA	AA	AG
Gallareta		AA	AA	AA	AA	AA	GG	GG	GG	CC	AC	AA	AA	AA	AA	AG
CRDW17		AG	AG	AG	AG	AG	AG	AA	AA	AC	CC	AA	CC	GG	GG	AA
Parsifal		AG	AG	AG	AG	AG	AG	AA	AA	AC	AA	AG	CC	GG	GG	AA
Arcobaleno		AA	AA	AA	AA	AA	GG	GG	GG	CC	AC	AA	AA	AA	AA	AG
Tresor		AA	AA	AA	AA	AG	GG	GG	GG	CC	AC	AA	AA	AA	GG	AG
D-73-15		AA	AA	AA	AA	AA	GG	GG	GG	CC	AC	AA	AA	AA	AA	AG
Iride		AA	AA	AA	AA	AA	GG	GG	GG	CC	AC	AA	AA	AA	AA	AG
Grazia		AA	AA	AA	AA	AA	GG	GG	GG	CC	AC	AA	AA	AA	AA	AG
CFR5001		AA	AA	AA	AA	AA	GG	GG	GG	CC	AC	AA	AA	AA	AA	AG
Plaza		AA	AA	AA	AA	AA	GG	GG	GG	CC	AC	AA	AA	AA	AA	AG
DHTON 1		AA	AA	AA	AA	AA	GG	GG	GG	CC	AC	AA	AA	AA	AA	AG
Durabon		AA	AA	AA	AA	AA	GG	GG	GG	CC	AC	AA	AA	AA	AA	AG
Ciccio		AA	AA	AA	AA	AG	GG	GG	GG	CC	AC	AA	AA	AA	GG	AG
Altar-Aos		AA	AA	AA	AA	AA	GG	GG	GG	CC	AC	AA	AA	AA	AA	AG
DT707		AA	AA	AA	AA	AA	GG	GG	GG	CC	AC	AA	AA	AA	AA	AG
AC Napoleon		AA	AA	AA	AA	AA	GG	GG	GG	CC	AC	AA	AA	AA	AA	AG
D940098		AA	AA	AA	AA	AA	GG	GG	GG	CC	AC	AA	AA	AA	AA	AG
D95580		AA	AA	AA	AA	AA	GG	GG	GG	CC	AC	AA	AA	AA	AA	AG
Tetradur		AA	AA	AA	AA	AA	GG	GG	GG	CC	AC	AA	AA	AA	AA	AG
AC Avonlea		AA	AA	AA	AA	AA	GG	GG	GG	CC	AC	AA	AA	AA	AA	AG
Marjak		AA	AA	AA	AA	AA	GG	GG	GG	CC	AC	AA	AA	AA	AA	AG
DT705		AA	AA	AA	AA	AA	GG	GG	GG	CC	AC	AA	AA	AA	AA	AG
DT540		AA	AA	AA	AA	AA	GG	GG	GG	CC	AC	AA	AA	AA	AA	AG
RABD 93.40		AA	AA	AA	AA	AG	GG	GG	GG	CC	AC	AA	AA	AA	GG	AG
Camacho		AA	AA	AA	AA	AG	GG	GG	GG	CC	AC	AA	AA	AA	GG	AG
Durex		AA	AA	AA	AA	AA	GG	GG	GG	CC	AC	AA	AA	AA	AA	AG
Kyle		AA	AA	AA	AA	AA	GG	GG	GG	CC	AC	AA	AA	AA	AA	AG
Bonaerance Inta Cumenay		AG	AG	AG	AG	AG	AG	AA	AA	AC	CC	AA	CC	GG	GG	AA
Buck Topacio		AA	AA	AA	AA	AA	GG	GG	GG	CC	AC	AA	AA	AA	AA	AG
DT696		AA	AA	AA	AA	AA	GG	GG	GG	CC	AC	AA	AA	AA	AA	AG
Demetra		AG	AG	AG	AG	AG	AG	AA	AA	AC	CC	AG	CC	GG	GG	AA
DT695		AA	AA	AA	AA	AA	GG	GG	GG	CC	AC	AA	AA	AA	AA	AG
DT691		AG	AG	AG	AG	AG	AG	AA	AA	AC	CC	AG	CC	GG	GG	AA
D24-1773		AA	AA	AA	AA	AA	GG	GG	GG	CC	AC	AA	AA	AA	AA	AG
D941038		AA	AA	AA	AA	AA	GG	GG	GG	CC	AC	AA	AA	AA	AA	AG
Tamaroi		AG	AG	AG	AG	AG	AG	AA	AA	AC	CC	AG	CC	GG	GG	AA
Colosseo		AA	AA	AA	AA	AG	GG	GG	GG	CC	AC	AA	AA	AA	GG	AG
Nacori 97		AA	AA	AA	AA	AA	GG	GG	GG	CC	AC	AA	AA	AA	AA	AG
9661-Ca5E		AA	AA	AA	AA	AA	GG	GG	GG	CC	AC	AA	AA	AA	AA	AG
940435		AG	AG	AG	AG	AG	AG	AA	AA	AC	CC	AG	CC	GG	GG	AA
Ariesol		AG	AG	AG	AG	AG	AG	AA	AA	AC	CC	AG	CC	GG	GG	AA
44616		AA	AA	AA	AA	AG	GG	GG	GG	CC	AC	AA	AA	AA	GG	AG
Strongfield		AA	AA	AA	AA	AA	GG	GG	GG	CC	AC	AA	AA	AA	AA	AG
Green 34		AG	AG	AG	AG	AG	AG	AA	AA	AC	AA	AG	CC	GG	GG	AA
DT710		AA	AA	AA	AA	AA	GG	GG	GG	CC	AC	AA	AA	AA	AA	AG
Fortore		AG	AG	AG	AG	AG	AG	AA	AA	AC	CC	AG	CC	GG	GG	AA
DT513		AA	AA	AA	AA	AA	GG	GG	GG	CC	AC	AA	AA	AA	AA	AG
Wollaroi		AG	AG	AG	AG	AG	AG	AA	AA	AC	CC	AG	CC	GG	GG	AA
Mexa		AG	AG	AG	AG	AG	AG	AA	AA	AC	CC	AG	CC	GG	GG	AA
Duilio		AG	AG	AG	AG	AG	AG	AA	AA	AC	CC	AA	CC	GG	GG	AA
44721		AG	AG	AG	AG	AG	AG	AA	AA	AC	CC	AG	CC	GG	GG	AA
9661-AF1D		AA	AA	AA	AA	AA	GG	GG	GG	CC	AC	AA	AA	AA	AA	AG
Mongibello		AG	AG	AG	AG	AG	AG	AA	AA	AC	CC	AG	CC	GG	GG	AA
Bonaerance Valverde		AG	AG	AG	AG	AG	AG	AA	AA	AC	CC	AA	CC	GG	GG	AA
Simeto		AG	AG	AG	AG	AG	AG	AA	AA	AC	CC	AA	CC	GG	GG	AA
Commander		AA	AG	AG	AA	AG	AG	AA	AA	AC	CC	AG	CC	GG	GG	AA
D940027		AG	AG	AG	AG	AA	AG	AA	AA	AC	CC	AG	CC	GG	AA	AA
Nedda		AG	AG	AG	AG	AG	AG	AA	AA	AC	CC	--	CC	GG	GG	AA
DT711		AG	AG	AG	AG	AG	AG	AA	AA	AC	CC	AG	CC	GG	GG	AA
Kronos		AG	AG	AG	AG	AG	AG	AA	AA	AC	CC	AG	CC	GG	GG	AA
Lesina		AG	AG	AG	AG	AG	AG	AA	AA	AC	CC	AA	CC	GG	GG	AA
Langdon Dic 6B		AG	AG	AG	AG	AG	AG	AA	AA	AC	CC	AG	CC	GG	GG	AA
Borli		AG	AG	AG	AG	AG	AG	AA	AA	AC	AA	AG	CC	GG	GG	AA
Bronte		AG	AG	AG	AG	AG	AG	AA	AA	AC	AA	--	CC	GG	GG	AA
Varano		AG	AG	AG	AG	AG	AG	AA	AA	AC	CC	AG	CC	GG	GG	AA
940955		AA	AA	AA	AA	AA	GG	GG	GG	CC	AC	AG	AA	AA	AA	AG
AC Melita		AG	AG	AG	AG	AG	AG	AA	AA	AC	CC	AG	CC	GG	GG	AA
Gianni		AG	AG	AG	AG	AG	AG	AA	AA	AC	AA	AG	CC	GG	GG	AA
Green 27		AG	AG	AG	AG	AG	AG	AA	AA	AC	AA	AG	CC	GG	GG	AA
Gidara 17a		AG	AG	AG	AG	AG	AG	AA	AA	AC	AA	AG	CC	GG	GG	AA
DT709		AG	AG	AG	AG	AG	AG	AA	AA	AC	CC	AG	CC	GG	GG	AA
920334		AG	AG	AG	AG	AG	AG	AA	AA	AC	CC	AG	CC	GG	GG	AA
Bonaerance Quilaco		AG	AG	AG	AG	AG	AG	AA	AA	AC	AA	AG	CC	GG	GG	AA
K-39099		AG	AG	AG	AG	AG	AG	AA	AA	AC	CC	AG	CC	GG	GG	AA
950329		AG	AG	AG	AG	AG	AG	AA	AA	AC	AA	AG	CC	GG	GG	AA
Svevo		AA	AA	AA	AA	AG	GG	GG	GG	CC	AC	AA	AA	AA	GG	AG
DT704		AG	AG	AG	AG	AG	AG	AA	AA	AC	CC	AG	CC	GG	GG	AA
Kofa		AG	AG	AG	AG	AG	AG	AA	AA	AC	CC	AG	CC	GG	GG	AA
AC Morse		AG	AG	AG	AG	AG	AG	AA	AA	AC	CC	AG	CC	GG	GG	AA
Durafit		AA	AA	AA	AA	AA	GG	GG	GG	CC	AC	AA	AA	AA	AA	AG
940030		AG	AG	AG	AG	AG	AG	AA	AA	AC	CC	AG	CC	GG	GG	AA
Ocotillo		AG	AG	AG	AG	AG	AG	AA	AA	AC	CC	AG	CC	GG	GG	AA
950844		AG	AG	AG	AG	AG	AG	AA	AA	AC	AA	AG	CC	GG	GG	AA
Westbred881		AG	AG	AG	AG	AG	AG	AA	AA	AC	CC	AG	CC	GG	GG	AA
Vitron		AG	AG	AG	AG	AG	AG	AA	AA	AC	AA	AG	CC	GG	GG	AA
AC Navigator		AG	AG	AG	AG	AG	AG	AA	AA	AC	CC	AG	CC	GG	GG	AA
Agridur		AA	AA	AA	AA	--	GG	AA	--	CC	CC	AA	--	--	--	AA
DT536		AG	AG	AG	AG	AG	AG	AA	AA	AC	CC	AG	CC	GG	GG	AA
AC Pathfinder		AA	AA	AA	AA	AA	GG	GG	GG	CC	AC	AA	AA	AA	AA	AG
